# Supplementary material for: Faustoviruses: Comparative Genomics of New Megavirales Family Members
Source: Front Microbiol. 2016 Feb 5;7:3. doi: 10.3389/fmicb.2016.00003 (PMC4742530; doi:10.3389/fmicb.2016.00003)
Supplement: Supplementary file 1 [file Table_1.XLSX]

## Sheet: Feuille1
Cluster	Accession number	Best Hist	taxonomy	Domain	E12	E23	E24	D5a	D5b	D3	D6	E9	Liban
Cluster_1	XP_011452693	Crassostrea gigas	Metazoa	Eukaryota
Cluster_2	AET43535	Micromonas pusilla virus PL1	Phycodnaviridae	Viruses
Cluster_3	ADD94908	uncultured phage MedDCM-OCT-S01-C104	Phage	Viruses
Cluster_4	EFX60421.1	Daphnia pulex	Cladocera	Eukaryota
Cluster_5	EXX63233	Rhizophagus irregularis DAOM 197198w	Glomeromycetes	Eukaryota
Cluster_6	WP_021996710	Clostridium sp. CAG:780	Clostridiales	Bacteria
Cluster_7	EQL03976	Ophiocordyceps sinensis CO18	Ascomycota	Eukaryota
Cluster_8
Cluster_9	YP_001498090	Paramecium bursaria Chlorella virus AR158	Phycodnaviridae	Viruses
Cluster_10
Cluster_11
Cluster_12
Cluster_13
Cluster_14
Cluster_15
Cluster_16		Methanosarcina mazei	Methanosarcinaceae	Archaea
Cluster_17
Cluster_18
Cluster_19
Cluster_20
Cluster_21
Cluster_22
Cluster_23	YP_003970168	Cafeteria roenbergensis virus BV-PW1	Mimiviridae	Viruses
Cluster_24
Cluster_25
Cluster_26
Cluster_27	WP_015179673	Oscillatoria nigro-viridis	Cyanobacteria	Bacteria
Cluster_28
Cluster_29
Cluster_30
Cluster_31
Cluster_32
Cluster_33
Cluster_34
Cluster_35
Cluster_36
Cluster_37	XP_008470424	Diaphorina citri	Insecta	Eukaryota
Cluster_38
Cluster_39
Cluster_40	WP_006863111	Marvinbryantia formatexigens	Clostridiales	Bacteria
Cluster_41
Cluster_42
Cluster_43
Cluster_44	WP_014798145	Flexibacter litoralis	Cytophagaceae	Bacteria
Cluster_45
Cluster_46
Cluster_47
Cluster_48
Cluster_49
Cluster_50
Cluster_51
Cluster_52
Cluster_53
Cluster_54
Cluster_55
Cluster_56
Cluster_57
Cluster_58
Cluster_59
Cluster_60	AET43495	Micromonas pusilla virus PL1	Phycodnaviridae	Viruses
Cluster_61
Cluster_62
Cluster_63
Cluster_64
Cluster_65
Cluster_66
Cluster_67
Cluster_68
Cluster_69
Cluster_70
Cluster_71
Cluster_72
Cluster_73
Cluster_74
Cluster_75
Cluster_76
Cluster_77
Cluster_78
Cluster_79
Cluster_80
Cluster_81
Cluster_82
Cluster_83
Cluster_84
Cluster_85
Cluster_86
Cluster_87	DAA01279	Haemophilus somnus 2336	Pasteurellaceae	Bacteria
Cluster_88
Cluster_89
Cluster_90
Cluster_91
Cluster_92
Cluster_93	XP_009056366	Lottia gigantea	Patellogastropoda	Eukaryota
Cluster_94
Cluster_95
Cluster_96
Cluster_97
Cluster_98	XP_002900046	Phytophthora infestans T30-4	Phytophthora	Eukaryota
Cluster_99	RPB1_ASFP4	African swine fever virus	Asfarviridae	Viruses
Cluster_100	RPB1_ASFP4	African swine fever virus	Asfarviridae	Viruses
Cluster_101	KFE97452	Chryseobacterium formosense	Flavobacteriaceae	Bacteria
Cluster_102	WP_015147633	Oscillatoria acuminata	Cyanobacteria	Bacteria
Cluster_103
Cluster_104
Cluster_105
Cluster_106	WP_015504714	Candidatus Methanomethylophilus alvus	Methanomethylophilus	Archaea
Cluster_107
Cluster_108	EJK49260	Thalassiosira oceanica	Stramenopiles	Eukaryota
Cluster_109
Cluster_110
Cluster_111
Cluster_112	IPP_ASFK5	African swine fever virus pig/Kenya/KEN-50/1950	Asfarviridae	Viruses
Cluster_113
Cluster_114
Cluster_115
Cluster_116
Cluster_117
Cluster_118
Cluster_119
Cluster_120
Cluster_121
Cluster_122
Cluster_123
Cluster_124
Cluster_125
Cluster_126
Cluster_127
Cluster_128
Cluster_129
Cluster_130
Cluster_131
Cluster_132
Cluster_133
Cluster_134
Cluster_135
Cluster_136
Cluster_137	XP_005809832	Xiphophorus maculatus	Vertebrata	Eukaryota
Cluster_138
Cluster_139
Cluster_140	WP_005215868	Clostridium celatum	Clostridiaceae	Bacteria
Cluster_141
Cluster_142
Cluster_143
Cluster_144
Cluster_145
Cluster_146
Cluster_147
Cluster_148
Cluster_149
Cluster_150
Cluster_151
Cluster_152	AHA46024.1	Insectomime virus	Marseillevirus	Viruses
Cluster_153
Cluster_154
Cluster_155
Cluster_156	MCP_ASFK5	African swine fever virus pig/Kenya/KEN-50/1950	Asfarviridae	Viruses
Cluster_157
Cluster_158
Cluster_159	AII26916	Staphylococcus phage MCE-2014	Myoviridae	Viruses
Cluster_160
Cluster_161
Cluster_162
Cluster_163
Cluster_164
Cluster_165
Cluster_166
Cluster_167
Cluster_168
Cluster_169
Cluster_170
Cluster_171
Cluster_172
Cluster_173
Cluster_174
Cluster_175
Cluster_176
Cluster_177
Cluster_178
Cluster_179
Cluster_180
Cluster_181
Cluster_182
Cluster_183
Cluster_184
Cluster_185
Cluster_186
Cluster_187
Cluster_188
Cluster_189
Cluster_190
Cluster_191
Cluster_192
Cluster_193
Cluster_194
Cluster_195
Cluster_196	CDO64608	Plasmodium reichenowi	Haemosporida	Eukaryota
Cluster_197
Cluster_198
Cluster_199
Cluster_200
Cluster_201
Cluster_202
Cluster_203
Cluster_204
Cluster_205
Cluster_206
Cluster_207
Cluster_208
Cluster_209
Cluster_210
Cluster_211
Cluster_212
Cluster_213
Cluster_214
Cluster_215
Cluster_216
Cluster_217
Cluster_218
Cluster_219
Cluster_220
Cluster_221
Cluster_222
Cluster_223
Cluster_224
Cluster_225
Cluster_226
Cluster_227	ABL67020	African swine fever virus	Asfarviridae	Viruses
Cluster_228
Cluster_229
Cluster_230
Cluster_231
Cluster_232
Cluster_233
Cluster_234
Cluster_235
Cluster_236
Cluster_237
Cluster_238
Cluster_239
Cluster_240
Cluster_241
Cluster_242
Cluster_243
Cluster_244
Cluster_245
Cluster_246
Cluster_247
Cluster_248
Cluster_249
Cluster_250
Cluster_251
Cluster_252
Cluster_253
Cluster_254
Cluster_255
Cluster_256
Cluster_257
Cluster_258
Cluster_259
Cluster_260	WP_013562267	Desulfurococcus mucosus	Desulfurococcaceae	Archaea
Cluster_261
Cluster_262
Cluster_263
Cluster_264
Cluster_265
Cluster_266
Cluster_267
Cluster_268
Cluster_269
Cluster_270	WP_016148426	Butyricicoccus pullicaecorum	Clostridiaceae	Bacteria
Cluster_271
Cluster_272
Cluster_273
Cluster_274
Cluster_275
Cluster_276
Cluster_277
Cluster_278
Cluster_279
Cluster_280
Cluster_281
Cluster_282
Cluster_283
Cluster_284
Cluster_285
Cluster_286
Cluster_287	EPZ32473	Rozella allomycis CSF55	Cryptomycota	Eukaryota
Cluster_288	MCP_ASFK5	African swine fever virus	Asfarviridae	Viruses
Cluster_289	AGE52456	Paramecium bursaria Chlorella virus CvsA1	Phycodnaviridae	Viruses
Cluster_290
Cluster_291
Cluster_292
Cluster_293	AHA46024	Insectomime virus	marseillevirus	Viruses
Cluster_294	VF129_ASFM2	African swine fever virus	Asfarviridae	Viruses
Cluster_295
Cluster_296
Cluster_297
Cluster_298
Cluster_299
Cluster_300
Cluster_301
Cluster_302
Cluster_303
Cluster_304
Cluster_305	KFZ26327	Mollicutes bacterium HR2	Mollicutes	Bacteria
Cluster_306	WP_009492522	Campylobacter showae	Campylobacteraceae	Bacteria
Cluster_307	WP_006561328	Oscillochloris trichoides	Oscillochloridaceae	Bacteria
Cluster_308
Cluster_309
Cluster_310	WP_006561328	Oscillochloris trichoides	Oscillochloridaceae	Bacteria
Cluster_311	ADB28072	African swine fever virus	Asfarviridae	Viruses
Cluster_312
Cluster_313
Cluster_314	ETP09547	African swine fever virus	Asfarviridae	Viruses
Cluster_315
Cluster_316	AET43535	Micromonas pusilla virus PL1	Phycodnaviridae	Viruses
Cluster_317
Cluster_318
Cluster_319
Cluster_320
Cluster_321	WP_005950551.1	Fusobacterium varium	Fusobacteria	Bacteria
Cluster_322	KFZ26327	Mollicutes bacterium HR2	Mollicutes	Bacteria
Cluster_323
Cluster_324
Cluster_325
Cluster_326
Cluster_327
Cluster_328
Cluster_329	AHC31218.1	Ostreid herpesvirus 1	Malacoherpesviridae	Viruses
Cluster_330
Cluster_331
Cluster_332	XP_001416798	Ostreococcus lucimarinus CCE9901	Mamiellophyceae	Eukaryota
Cluster_333
Cluster_334
Cluster_335
Cluster_336
Cluster_337
Cluster_338
Cluster_339
Cluster_340
Cluster_341
Cluster_342
Cluster_343
Cluster_344
Cluster_345
Cluster_346
Cluster_347
Cluster_348	WP_005903076	Fusobacterium nucleatum	Fusobacteria	Bacteria
Cluster_349
Cluster_350
Cluster_351
Cluster_352
Cluster_353
Cluster_354
Cluster_355	WP_022297138	Clostridium sp. CAG:465	Firmicutes	Bacteria
Cluster_356
Cluster_357
Cluster_358
Cluster_359
Cluster_360
Cluster_361
Cluster_362
Cluster_363
Cluster_364
Cluster_365
Cluster_366
Cluster_367
Cluster_368
Cluster_369	WP_015481801.1	Polaribacter sp. MED152	Bacteroidetes	Bacteria
Cluster_370	EEO23271.2	Helicobacter bilis ATCC 43879	Proteobacteria	Bacteria
Cluster_371	DIPP_ASFK5	African swine fever virus pig/Kenya/KEN-50/1950	Asfaviridae	Viruses
Cluster_372
Cluster_373
Cluster_374
Cluster_375
Cluster_376
Cluster_377	RPB1_ASFP4	African swine fever virus pig/Kenya/KEN-50/1950	Asfaviridae	Viruses
Cluster_378	ETM33286.1	Phytophthora parasitica	Stramenopiles	Eukaryota
Cluster_379
Cluster_380	XP_007368750.1	Dichomitus squalens LYAD-421 SS1	Fungi	Eukaryota
Cluster_381
Cluster_382
Cluster_383
Cluster_384
Cluster_385
Cluster_386
Cluster_387
Cluster_388
Cluster_389
Cluster_390
Cluster_391
Cluster_392
Cluster_393
Cluster_394
Cluster_395
Cluster_396
Cluster_397
Cluster_398
Cluster_399
Cluster_400
Cluster_401
Cluster_402
Cluster_403
Cluster_404
Cluster_405
Cluster_406
Cluster_407
Cluster_408
Cluster_409
Cluster_410
Cluster_411	WP_008793203	Fusobacterium periodonticum	Fusobacteriaceae	Bacteria
Cluster_412
Cluster_413
Cluster_414
Cluster_415
Cluster_416	YP_003970168	Cafeteria roenbergensis virus BV-PW1	Mimiviridae	Viruses
Cluster_417	AHL76838	Pseudomonas stutzeri	Proteobacteria	Bacteria
Cluster_418
Cluster_419	ADX06044	Organic Lake phycodnavirus 1	Phycodnaviridae	Viruses
Cluster_420	EFN73236	Camponotus floridanus	Insecta	Eukaryota
Cluster_421
Cluster_422
Cluster_423	XP_002674806	Naegleria gruberi	Heterolobosea	Eukaryota
Cluster_424
Cluster_425
Cluster_426
Cluster_427
Cluster_428
Cluster_429
Cluster_430	WP_019654819	Variovorax paradoxus	Comamonadaceae	Bacteria
Cluster_431
Cluster_432	AEX62562.1	Moumouvirus Monve	Mimiviridae	Viruses
Cluster_433
Cluster_434	CBN79651	Ectocarpus siliculosus	Phaeophyceae	Eukaryota
Cluster_435	XP_007158595	Phaseolus vulgaris	Viridiplantae	Eukaryota
Cluster_436
Cluster_437
Cluster_438
Cluster_439
Cluster_440	XP_006413265	Eutrema salsugineum	Viridiplantae	Eukaryota
Cluster_441	KDP25712	Jatropha curcas	Viridiplantae	Eukaryota
Cluster_442
Cluster_443	YP_009015851	Bacillus phage G	Myoviridae	Viruses
Cluster_444
Cluster_445
Cluster_446	WP_002698739	Microscilla marina	Cytophagaceae	Bacteria
Cluster_447
Cluster_448	AEX61206	Megavirus courdo7	Mimiviridae	Viruses
Cluster_449
Cluster_450	RPB2_ASFK5	African swine fever virus	Asfarviridae	Viruses
Cluster_451
Cluster_452	CEG67705	Rhizopus microsporus	Fungi	Eukaryota
Cluster_453
Cluster_454
Cluster_455	WP_022272105	Eubacterium siraeum CAG:80	Eubacteriaceae	Bacteria
Cluster_456	CDZ79652	Chlamydia sp. 'Rubis'	Chlamydiaceae	Bacteria
Cluster_457
Cluster_458
Cluster_459	XP_009521163	Phytophthora sojae	Oomycetes	Eukaryota
Cluster_460	NP_042746	African swine fever virus	Asfarviridae	Viruses
Cluster_461
Cluster_462	AFO54481	Carassius carassius	Metazoa	Eukaryota
Cluster_463
Cluster_464
Cluster_465
Cluster_466
Cluster_467
Cluster_468	PRIM_ASFK5	African swine fever virus	Asfarviridae	Viruses
Cluster_469
Cluster_470
Cluster_471	WP_024873150	Tolumonas sp. BRL6-1	Aeromonadaceae	Bacteria
Cluster_472
Cluster_473
Cluster_474	EJN41096.1	Acanthamoeba polyphaga lentillevirus	Mimiviridae	Viruses
Cluster_475	WP_015467904	Micavibrio aeruginosavorus	Alphaproteobacteria	Bacteria
Cluster_476
Cluster_477	AGE50862	Paramecium bursaria Chlorella virus CVB-1	Phycodnaviridae	Viruses
Cluster_478	WP_007775717	Rhizobium sp. CF080	Alphaproteobacteria	Viruses
Cluster_479	EEH22757	Paracoccidioides brasiliensis Pb03	Ascomycota	Eukaryota
Cluster_480	XP_006655537	Oryza brachyantha	Poaceae	Eukaryota
Cluster_481	H962L_ASFWA	African swine fever virus	Asfarviridae	Viruses
Cluster_482
Cluster_483	P0CA12.1|PRIM_ASFM2	African swine fever virus	Asfarviridae	Viruses
Cluster_484	P0C9D2.1|PAP1_ASFM2	African swine fever virus Malawi	Asfarviridae	Viruses
Cluster_485	P0CAD5.1|VF315_ASFK5	African swine fever virus	Asfarviridae	Viruses
Cluster_486
Cluster_487	KEH35024	Medicago truncatula	eudicotyledons	Eukaryota
Cluster_488
Cluster_489	H962R_ASFM2	African swine fever virus	Asfarviridae	Viruses
Cluster_490
Cluster_491	RPB6_ASFK5	African swine fever virus	Asfarviridae	Viruses
Cluster_492	NP_042759.2|	African swine fever virus	Asfarviridae	Viruses
Cluster_493
Cluster_494
Cluster_495	VF717_ASFK5	African swine fever virus	Asfarviridae	Viruses
Cluster_496
Cluster_497
Cluster_498
Cluster_499
Cluster_500	CBW46727.1|	African swine fever virus	Asfarviridae	Viruses
Cluster_501	VF249_ASFWA	African swine fever virus	Asfarviridae	Viruses
Cluster_502
Cluster_503	CBW46725.1|	African swine fever virus	Asfarviridae	Viruses
Cluster_504
Cluster_505
Cluster_506
Cluster_507
Cluster_508	P0CAH9.1|VF475_ASFWA	African swine fever virus warthog/Namibia/Wart80/1980	Asfarviridae	Viruses
Cluster_509	NP_042772.1|	African swine fever virus	Asfarviridae	Viruses
Cluster_510
Cluster_511	AJL34093.1|	African swine fever virus	Asfarviridae	Viruses
Cluster_512	VF385_ASFWA	African swine fever virus	Asfarviridae	Viruses
Cluster_513
Cluster_514
Cluster_515
Cluster_516	EFA79563.1	Polysphondylium pallidum PN500	Amoebozoa	Eukaryota
Cluster_517
Cluster_518	XP_001383622	Scheffersomyces stipitis	Fungi	Eukaryota
Cluster_519
Cluster_520	WP_039260119.1	Clostridium botulinum	Firmicutes	Bacteria
Cluster_521
Cluster_522	YP_007354873	Acanthamoeba polyphaga moumouvirus	Mimiviridae	Viruses
Cluster_523
Cluster_524
Cluster_525
Cluster_526
Cluster_527
Cluster_528
Cluster_529
Cluster_530	XP_002415815	Ixodes scapularis	Metazoa	Eukaryota
Cluster_531
Cluster_532	AGE52671	Paramecium bursaria Chlorella virus CvsA1	Phycodnaviridae	Viruses
Cluster_533
Cluster_534	AIE96968	uncultured marine group II/III euryarchaeote AD1000_88_G11	Euryarchaeota	Archaea
Cluster_535
Cluster_536	Q65246.2	African swine fever virus Malawi LIL 20/1	Asfarviridae	Viruses
Cluster_537	VF509_ASFM2	African swine fever virus Malawi LIL 20/1	Asfarviridae	Viruses
Cluster_538	XP_002291548.1	Thalassiosira pseudonana CCMP1335	Stramenopiles	Eukaryota
Cluster_539
Cluster_540	NP_042804.1	African swine fever virus	Asfarviridae	Viruses
Cluster_541
Cluster_542
Cluster_543
Cluster_544	NP_042820.1	African swine fever virus	Asfarviridae	Viruses
Cluster_545
Cluster_546
Cluster_547
Cluster_548	WP_020177095.1	Methyloferula stellata	Proteobacteria	Bacteria
Cluster_549	XP_007877252.1	Pseudozyma flocculosa PF-1	Fungi	Eukaryota
Cluster_550	WP_039667868.1	Campylobacter lari	Proteobacteria	Bacteria
Cluster_551	EQL03907.1	Ophiocordyceps sinensis CO18	Fungi	Eukaryota
Cluster_552
Cluster_553
Cluster_554	WP_001108841	Bacillus thuringiensis	Firmicutes	Bacteria
Cluster_555	CBW46721.1	African swine fever virus	Asfarviridae	Viruses
Cluster_556	Q65232.1	African swine fever virus	Asfarviridae	Viruses
Cluster_557
Cluster_558	WP_022822191.1	Hymenobacter norwichensis	Bacteroidetes	Bacteria
Cluster_559	ETL86498	Phytophthora parasitica	Stramenopiles	Eukaryota
Cluster_560	VF706_ASFM2	African swine fever virus Malawi LIL 20/1	Asfarviridae	Viruses
Cluster_561
Cluster_562	WP_004060268	Haloferax mediterranei	Euryarchaeota	Archaea
Cluster_563
Cluster_564	CBW46778.1	African swine fever virus	Asfarviridae	Viruses
Cluster_565	XP_005920747.1	Helicobacter bilis ATCC 43879	Proteobacteria	Bacteria
Cluster_566	CBW46775.1	African swine fever virus	Asfarviridae	Viruses
Cluster_567
Cluster_568	NP_042799.1	African swine fever virus	Asfarviridae	Viruses
Cluster_569
Cluster_570
Cluster_571
Cluster_572	AGC72455	uncultured bacterium A1Q1_fos_493	environmental samples	Bacteria
Cluster_573
Cluster_574
Cluster_575
Cluster_576
Cluster_577
Cluster_578
Cluster_579	WP_036243409	Mesonia mobilis	Bacteroidetes	Bacteria
Cluster_580	XP_009032961	Aureococcus anophagefferens	Stramenopiles	Eukaryota
Cluster_581	WP_028368605	Burkholderia sp. UYPR1.413	Proteobacteria	Bacteria
Cluster_582
Cluster_583
Cluster_584	WP_034353164	Helicobacter sp. MIT 09-6949	Proteobacteria	Bacteria
Cluster_585
Cluster_586
Cluster_587
Cluster_588
Cluster_589
Cluster_590	EKD52457.1	uncultured bacterium A1Q1_fos_493	environmental samples	Bacteria
Cluster_591	WP_010037511.1	Gemmata obscuriglobus	Planctomycetes	Bacteria
Cluster_592	EWG12024.1	Bacillus firmus DS1	Firmicutes	Bacteria
Cluster_593	XP_008182467.1	Acyrthosiphon pisum	Metazoa	Eukaryota
Cluster_594
Cluster_595
Cluster_596
Cluster_597
Cluster_598
Cluster_599
Cluster_600
Cluster_601	AGE57122.1	Acanthocystis turfacea Chlorella virus	Phycodnaviridae	Viruses
Cluster_602
Cluster_603
Cluster_604	VF175_ASFM2	African swine fever virus	Asfarviridae	Viruses
Cluster_605
Cluster_606	VF407_ASFP4	African swine fever virus	Asfarviridae	Viruses
Cluster_607	VF263_ASFM2	African swine fever virus	Asfarviridae	Viruses
Cluster_608	VF134_ASFWA	African swine fever virus	Asfarviridae	Viruses
Cluster_609	YP_008052578.1	Phaeocystis globosa virus	Phycodnaviridae	Viruses
Cluster_610	WP_032890458.1	Fusobacterium nucleatum	Fusobacteria	Bacteria
Cluster_611
Cluster_612	P0C971.1	African swine fever virus	Asfarviridae	Viruses
Cluster_613
Cluster_614
Cluster_615	WP_022079257.1
Cluster_616
Cluster_617	XP_008858581.1
Cluster_618	CBW46758.1	African swine fever virus	Asfarviridae	Viruses
Cluster_619	PP62_ASFM2	African swine fever virus	Asfarviridae	Viruses
Cluster_620
Cluster_621	WP_037105714.1	Acetobacter sp. CAG:267	Proteobacteria	Bacteria
Cluster_622
Cluster_623
Cluster_624
Cluster_625
Cluster_626
Cluster_627
Cluster_628	EHK42982.1	Trichoderma atroviride IMI 206040	Fungi	Eukaryota
Cluster_629
Cluster_630
Cluster_631
Cluster_632
Cluster_633	DNLI_ASFWA	African swine fever virus	Asfarviridae	Viruses
Cluster_634
Cluster_635	YP_009021210.1	Anopheles minimus irodovirus	Iridoviridae	Viruses
Cluster_636	NP_042794.1	African swine fever virus	Asfarviridae	Viruses
Cluster_637	EFX60421	Daphnia pulex	Crustacea	Eukaryota
Cluster_638	ADD95582	uncultured phage MedDCM-OCT-S09-C5		Viruses
Cluster_639
Cluster_640
Cluster_641
Cluster_642
Cluster_643
Cluster_644
Cluster_645
Cluster_646
Cluster_647	XP_008910449.1	Phytophthora parasitica INRA-310	Stramenopiles	Eukaryota
Cluster_648	ADX06201.1	Organic Lake phycodnavirus 2	Phycodnaviridae	Viruses
Cluster_649
Cluster_650	AET43495	Micromonas pusilla virus PL1	Phycodnaviridae	Viruses
Cluster_651
Cluster_652
Cluster_653	WP_006644354	Photobacterium sp. SKA34	Proteobacteria	Bacteria
Cluster_654
Cluster_655
Cluster_656
Cluster_657
Cluster_658
Cluster_659
Cluster_660
Cluster_661
Cluster_662	WP_009788017.1	Lyngbya sp. PCC 8106	Cyanobacteria	Bacteria
Cluster_663
Cluster_664	XP_004353114.1	Acanthamoeba castellanii str. Neff	Amoebozoa	Eukaryota
Cluster_665
Cluster_666
Cluster_667	CDQ77737.1	Oncorhynchus mykiss	Metazoa	Eukaryota
Cluster_668
Cluster_669
Cluster_670
Cluster_671
Cluster_672
Cluster_673
Cluster_674
Cluster_675
Cluster_676
Cluster_677	ETP09547	Phytophthora parasitica CJ01A1	Stramenopiles	Eukaryota
Cluster_678
Cluster_679
Cluster_680	XP_002140023.1	Cryptosporidium muris RN66	Alveolata	Eukaryota
Cluster_681
Cluster_682
Cluster_683
Cluster_684
Cluster_685
Cluster_686
Cluster_687	VF129_ASFM2	African swine fever virus	Asfarviridae	Viruses
Cluster_688
Cluster_689
Cluster_690
Cluster_691
Cluster_692
Cluster_693
Cluster_694	WP_013388599	Ilyobacter polytropus	Fusobacteria	Bacteria
Cluster_695
Cluster_696
Cluster_697	AGE53532	Acanthocystis turfacea Chlorella virus GM0701.1	Phycodnaviridae	Viruses
Cluster_698
Cluster_699
Cluster_700
Cluster_701
Cluster_702
Cluster_703
Cluster_704
Cluster_705
Cluster_706
Cluster_707	WP_032882484.1	Fusobacterium nucleatum	Fusobacteria	Bacteria
Cluster_708
Cluster_709
Cluster_710
Cluster_711
Cluster_712
Cluster_713
Cluster_714
Cluster_715
Cluster_716
Cluster_717
Cluster_718
Cluster_719
Cluster_720
Cluster_721
Cluster_722
Cluster_723
Cluster_724
Cluster_725	WP_018527616.1	WP_018527616	Spirochaetes	Bacteria
Cluster_726
Cluster_727
Cluster_728
Cluster_729
Cluster_730
Cluster_731
Cluster_732
Cluster_733	WP_021996710	Clostridium sp. CAG:780	Firmicutes	Bacteria
Cluster_734	WP_002559897.1	Bacteroides sp. HPS0048	Bacteroidetes	Bacteria
Cluster_735
Cluster_736
Cluster_737
Cluster_738
Cluster_739	YP_003986483.1	Mimivirus	Mimiviridae	Viruses
Cluster_740
Cluster_741
Cluster_742	WP_026175764	Methylobacterium sp. 88A	Proteobacteria	Bacteria
Cluster_743
Cluster_744	WP_028208513	Burkholderia nodosa	Proteobacteria	Bacteria
Cluster_745
Cluster_746
Cluster_747
Cluster_748
Cluster_749
Cluster_750
Cluster_751
Cluster_752
Cluster_753
Cluster_754
Cluster_755
Cluster_756
Cluster_757
Cluster_758
Cluster_759
Cluster_760
Cluster_761
Cluster_762
Cluster_763
Cluster_764
Cluster_765
Cluster_766
Cluster_767
Cluster_768
Cluster_769
Cluster_770
Cluster_771
Cluster_772
Cluster_773
Cluster_774
Cluster_775
Cluster_776
Cluster_777
Cluster_778
Cluster_779
Cluster_780
Cluster_781
Cluster_782	YP_004347259.1	Lausannevirus	Marseilleviridae	Bacteria
Cluster_783
Cluster_784
Cluster_785
Cluster_786
Cluster_787
Cluster_788
Cluster_789
Cluster_790
Cluster_791
Cluster_792
Cluster_793
Cluster_794
Cluster_795
Cluster_796
Cluster_797
Cluster_798
Cluster_799
Cluster_800
Cluster_801
Cluster_802
Cluster_803
Cluster_804	WP_025446562	Helicobacter pylori	Proteobacteria	Bacteria
Cluster_805
Cluster_806
Cluster_807
Cluster_808
Cluster_809
Cluster_810
Cluster_811
Cluster_812
Cluster_813
Cluster_814
Cluster_815
Cluster_816	WP_011034122	Methanosarcina mazei	Euryarchaeota	Archaea
Cluster_817
Cluster_818
Cluster_819
Cluster_820
Cluster_821
Cluster_822
Cluster_823
Cluster_824
Cluster_825
Cluster_826
Cluster_827
Cluster_828
Cluster_829
Cluster_830	XP_001016343	Tetrahymena thermophila	Alveolata	Eukaryota
Cluster_831	WP_032567281	Prochlorococcus sp. scB241_529B19	Cyanobacteria	Bacteria
Cluster_832
Cluster_833
Cluster_834
Cluster_835
Cluster_836	WP_036329960	Mollicutes bacterium HR2	Tenericutes	Bacteria
Cluster_837
Cluster_838
Cluster_839	AHA54604	Emiliania huxleyi virus 145 (EhV-145)	Phycodnaviridae	Viruses
Cluster_840
Cluster_841
Cluster_842
Cluster_843
Cluster_844
Cluster_845
Cluster_846
Cluster_847
Cluster_848
Cluster_849
Cluster_850
Cluster_851
Cluster_852
Cluster_853
Cluster_854
Cluster_855
Cluster_856
Cluster_857
Cluster_858	GAA57224	Clonorchis sinensis	Metazoa	Eukaryota
Cluster_859
Cluster_860
Cluster_861
Cluster_862
Cluster_863
Cluster_864
Cluster_865	AET42512	Emiliania huxleyi virus 202	Phycodnaviridae	Viruses
Cluster_866
Cluster_867
Cluster_868
Cluster_869
Cluster_870
Cluster_871
Cluster_872	ADP09472.1	uncultured marine crenarchaeote E48-1C	Crenarchaeota	Archaea
